# Supplementary material for: Richness and density jointly determine context dependence in bacterial interactions
Source: iScience. 2023 Dec 7;27(1):108654. doi: 10.1016/j.isci.2023.108654 (PMC10770726; doi:10.1016/j.isci.2023.108654)
Supplement: Methods S1. R script for processing and analyzing experimental data and making figures, STAR Methods [file mmc2.zip]

Archive with 1 entries (1 files):
- Method S1.R
