# Supplementary material for: Richness and density jointly determine context dependence in bacterial interactions
Source: iScience. 2023 Dec 7;27(1):108654. doi: 10.1016/j.isci.2023.108654 (PMC10770726; doi:10.1016/j.isci.2023.108654)
Supplement: Methods S1. R script for processing and analyzing experimental data and making figures, STAR Methods [file mmc2.zip › Method S1.R]

### This is the R code used to process the read mapping results, perform data analysis, and make figures. ###

library(tidyverse)
library(reshape2)
library(car)
library(RColorBrewer)

### Reads were mapped to reference genomes using seal.sh with two mapping strategies: 1) ambiguously mapped reads were "tossed" and
# 2) ambiguously mapped reads were mapped randomly. This was necessary as closely related isolates resulted in a higher number of 
# ambiguously mapped reads when found in samples together. In this first section of code, we process both sets of seal.sh output files
# and "correct" the "toss" results by comparing the difference between the two mapping strategies for each sample. ###

# process the seal.sh output files for both the "toss" (ambig=toss) and "random" (ambig=random) batches.
################################################################################
# first read and gather the ambig=toss files
setwd("...")

files = list.files(pattern = "*refstats_all_toss")

# tidy up the names
filenames = substr(files, 1, (nchar(files)-22)) 

# read the isolate and read count data in from each file
data = read.table(files[1])[,c(1,6)]
colnames(data) = c("isolate", paste0("Comm_", filenames[1]))
for (i in 2:length(files)) {
  temp = read.table(files[i])[,c(1,6)]
  colnames(temp) = c("isolate", paste0("Comm_", filenames[i]))
  data = merge(data, temp, by = "isolate", all = TRUE)
}
rm(temp,i)

# make that df pretty
rownames(data) = str_sub(data[,1], 11, -13)
data = data[,-1]
data[is.na(data)] = 0 # any isolates with no recruited reads enter the merged table as NA's, so fix that
#write.csv(data, ".../ccfu_reads_allref_toss.csv")

# make some preliminary metadata too - namely, total reads and mapped reads
test = lapply(files, function(x){ read_lines(x)[c(2,3)] %>% sapply(., function(y){ gsub(".*\t", "", y) %>% as.numeric() }) }) %>%
  do.call(rbind.data.frame, .)
colnames(test) = c("Reads","Mapped")
test$Percent = test$Mapped / test$Reads # % of total reads that were mapped
#write.csv(test, ".../ccfu_reads_allref_toss_meta.csv")  


# now read and gather the ambig=random files (as above)
setwd("...")

files = list.files(pattern = "*refstats_all_random")

filenames = substr(files, 1, (nchar(files)-24))

data_random = read.table(files[1])[,c(1,6)]
colnames(data_random) = c("isolate", paste0("Comm_", filenames[1]))
for (i in 2:length(files)) {
  temp = read.table(files[i])[,c(1,6)]
  colnames(temp) = c("isolate", paste0("Comm_", filenames[i]))
  data_random = merge(data_random, temp, by = "isolate", all = TRUE)
}
rm(temp,i)

rownames(data_random) = str_sub(data_random[,1], 11, -13)
data_random = data_random[,-1]
data_random[is.na(data_random)] = 0
#write.csv(data_random, ".../ccfu_reads_allref_random.csv")

# make some preliminary metadata too
test = lapply(files, function(x){ read_lines(x)[c(2,3)] %>% sapply(., function(y){ gsub(".*\t", "", y) %>% as.numeric() }) }) %>%
  do.call(rbind.data.frame, .)
colnames(test) = c("Reads","Mapped")
test$Percent = test$Mapped / test$Reads
#write.csv(test, ".../ccfu_reads_allref_random_meta.csv")  
################################################################################

# "correcting" the "toss" data by comparing the "toss" and "random" results
################################################################################
data_toss = read.csv(".../corrected/ccfu_reads_allref_toss.csv", header = TRUE, row.names = 1)
data_random = read.csv(".../ccfu_reads_allref_random.csv", header = TRUE, row.names = 1)
meta_toss = read.csv(".../ccfu_reads_allref_toss_meta.csv", header = TRUE, row.names = 1)
meta_random = read.csv("../ccfu_reads_allref_random_meta.csv", header = TRUE, row.names = 1)
taxonomy = read.csv(".../taxonomy.csv", header = TRUE) # taxonomy metadata

data_corrected = data_toss # use the "toss" data as the base for correction (as reads are being added back in)

# the sets to correct - the most similar isolates were the two xanthomonas isolates and the pseudomonads
sets = list(c("LMC-A-07_S149","fls2-241-TYG-148_S106"), # xanthomonas isolates
            c("FR229a_S127","lyk4-R2A-10_S69","MEJ086_S119","fls2-241-TYG-175_S105",
              "efr-133-TYG-103a_S91","fls2-241-R2A-110_S136","lyk4-TYG-107_S51",
              "lyk4-R2A-8_S103","MEB105_S97","efr-133-TYG-5_S79","efr-133-TYG-23_S107",
              "lyk4-40-TSB-59a_S125","efr-133-TYG-130_S11") ) # pseudomonads

# correct every set of isolates...
for(x in 1:length(sets)){ 
  
  isolates = sets[[x]]
  
  # for samples where at least two isolates from the set are present, find the number of additional reads and sum across the isolates
  key = sapply(1:ncol(data_random), function(y){ if(which(data_random[isolates,y] > 0) %>% length() >= 2){TRUE} else{FALSE} }) # indexing key
  
  # sum additional (ambiguous) reads => to be split based on ambig=toss data
  ambig_reads = colSums(data_random[isolates, key] - data_toss[isolates,key]) 
  
  # relative abundances of the isolates in the "toss" data
  split = apply(data_toss[isolates,key], 2, function(x){x / sum(x)})
  split[is.na(split)] = 0 # an NaN is introduced in the focal isolates are not detected in the "toss" data, so replace that with a 0
  
  # split the "additional" reads by observed relative abundance from the "toss" data
  data_corrected[isolates, key] = data_toss[isolates,key] + (sweep(split, 2, ambig_reads, "*")) # "toss" reads + fraction of the extra "random" reads
}
rm(x,key,ambig_reads,split,isolates)

# how do things look now?
meta_correct = data.frame(sample = colnames(data_corrected), reads = meta_random$Reads, mapped = colSums(data_corrected))
meta_correct$percent = meta_correct$mapped / meta_correct$reads
temp = data.frame(toss = meta_toss$Percent, random = meta_random$Percent, corrected = meta_correct$percent)
  # "correction" recovered most of the lost reads

# write the "corrected" data and associated metadata
#write.csv(data_corrected, ".../ccfu_allref_correct.csv")
meta_correct = data.frame(meta_correct, gram_pos = as.numeric(data_corrected["lyk4-40-TYG-71_S61",]), 
                gram_neg = as.numeric(data_corrected["efr-133-R2A-119_S115",]), 
                total_spike = as.numeric(colSums(data_corrected[c("lyk4-40-TYG-71_S61","efr-133-R2A-119_S115"),])))
                # Brief note: we tried to estimate absolute abundances by adding a cell spike-in into each sample, however, this
                # approach did not perform well, and was ultimately disregarded in further analyses.
#write.csv(meta_correct, ".../ccfu_allref_correct_meta.csv")
################################################################################


### Perform the data analysis and make figures. ###

# load the data
################################################################################
setwd("...")
data = read.csv(".../ccfu_allref_correct.csv", header = TRUE, row.names = 1)
data = data[!(rownames(data) %in% c("lyk4-40-TYG-71_S61","efr-133-R2A-119_S115")),] # remove the spike-in reads
metadata = read.csv(".../ccfu_allref_correct_meta.csv", header = TRUE, row.names = 1)
taxonomy = read.csv(".../taxonomy.csv", header = TRUE)

# remove the time series samples and negative controls
data = data[,grep("Comm", sub('(^[^_]+_[^_]+)_(.*)$', '\\2', colnames(data)))]
metadata = metadata[grep("Comm", sub('(^[^_]+_[^_]+)_(.*)$', '\\2', rownames(metadata))),]

# remove samples with mapped reads <15000
data = data[,-which(metadata$mapped < 15000)]
metadata = metadata[-which(metadata$mapped < 15000),]

# remove samples with low %-mapped values
data = data[,-which(metadata$percent < 0.8)]
metadata = metadata[-which(metadata$percent < 0.8),]

# trim some samples that are clear and disruptive outliers (very different from their respective replicates)
data = data[,!(colnames(data) %in% c("Comm_Tri019a", "Comm_Tri069a","Comm_Tetra003a","Comm_Hexa008c"))]
metadata = metadata[!(metadata$sample %in% c("Comm_Tri019a", "Comm_Tri069a","Comm_Tetra003a","Comm_Hexa008c")),]
data = data[,-grep("Tri037", colnames(data))]
metadata = metadata[-grep("Tri037", metadata$sample),]

# convert the data in relative abundances
relabund = apply(data, 2, function(x){x / sum(x)})

# threshold the data to only include isolates that represent at least 1% of the community
relabund[which(relabund < 0.01)] = 0
relabund = apply(relabund, 2, function(x){x / sum(x)})

# add a useful metadata column containing the community names
metadata$Community = unlist(lapply(rownames(metadata), function(x){substr(x, 6, nchar(x))}))
################################################################################

# trim the data so that only isolates that were detected in at least 2 replicates are present in the data
################################################################################
test = relabund
index = unique(substr(metadata$Community,1,nchar(metadata$Community)-1)) # index of each unique initial synthetic community composition
for (i in 1:length(index)){
  
  subset = relabund[,grep(index[i], colnames(relabund))]
  
  if (length(subset) > (length(relabund[,1]))) { # this IF & for-loop deals with the fact that samples without replicates throw an apply error
    detected = apply(subset, 1, function(x){sum(x>0)}) >= 2 # determine if each isolate was detected in at least 2 of 3 replicates
    
    for (j in grep(index[i], colnames(relabund))){
      test[,j] = as.numeric(relabund[,j]) * detected # include a given replicate based on it's presence among replicates
    }  
  }
}
relabund = test
rm(subset,i,j,detected,test,index)

relabund = apply(relabund, 2, function(x){x / sum(x)}) # renormalize the relative abundances
################################################################################

# make a reference of the initial composition of each community (i.e., a "T0")
################################################################################
# community key
key = read.csv(".../community_key.csv", header = TRUE) # a metadata file containing the initial composition of each community

T0 = apply(key[,7:14], 1, function(x){
  (rownames(relabund) %in% x)*1
})
rownames(T0) = rownames(relabund)
colnames(T0) = key$Community
rm(key)
################################################################################

# make a binary (presence/absence) average version of the relative abundance data
################################################################################
avg_rel = lapply(unique(substr(metadata$Community, 1, nchar(metadata$Community)-1)), function(x){
  if(ncol(as.data.frame(relabund[,grep(x, colnames(relabund))])) > 1){ # if there are replicates...
    rowMeans(relabund[,grep(x, colnames(relabund))])} else { # take the average of each row
      relabund[,grep(x, colnames(relabund))] } # and if not, just use the single sample
}) %>% do.call(cbind.data.frame,.)
colnames(avg_rel) = unique(substr(metadata$Community, 1, nchar(metadata$Community)-1))
avg_rel = as.matrix(avg_rel) # averaged relative abundances
avg_rel_bin = avg_rel
avg_rel_bin[which(avg_rel_bin > 0)] = 1 # presence/absence version
################################################################################

# read in and process the colony counting data
################################################################################
# read in the OD600/CFU data (both were taken, CFU was used as it offered the most direct estimate)
OD600 = read.csv(".../OD600_P1P2T6.csv", header = TRUE)
OD600_2 = read.csv(".../OD600_P3P4T6.csv", header = TRUE)

# calculate CFU/uL (plates 1&2 were counted using a different serial dilution scheme than the other plates)
OD600$CFU = sapply(1:nrow(OD600), function(x){ c(OD600$X1e7X[x]*1e7/20, OD600$X1e6X[x]*1e6/20, OD600$X1e5X[x]*1e5/20) %>% mean(., na.rm = TRUE) })
OD600_2$CFU = sapply(1:nrow(OD600_2), function(x){ c(OD600_2$X3000000[x]*3e6/20, OD600_2$X1000000[x]*1e6/20, OD600_2$X300000[x]*3e5/20) %>% mean(., na.rm = TRUE) })
OD600_joint = rbind.data.frame(OD600, setNames(OD600_2, names(OD600)))
rm(OD600,OD600_2)

# where is CFU most variable among replicates? (calculate the coefficient of variation)
OD600_joint$cv = sapply(1:nrow(OD600_joint), function(x){
  OD600_joint$CFU[grep(substr(OD600_joint$sample[x], 1, nchar(OD600_joint$sample[x])-1), OD600_joint$sample)] %>% sd(., na.rm = TRUE) /
  OD600_joint$CFU[grep(substr(OD600_joint$sample[x], 1, nchar(OD600_joint$sample[x])-1), OD600_joint$sample)] %>% mean(., na.rm = TRUE) })

# add the the CFUs and CVs to the metadata
metadata$CFU = sapply(metadata$Community, function(x){OD600_joint$CFU[grep(x, OD600_joint$sample)]})
metadata$cv = sapply(metadata$Community, function(x){OD600_joint$cv[grep(x, OD600_joint$sample)]})

# remove any samples with no CFU data
relabund = relabund[,-which(is.na(metadata$CFU) == TRUE)]
metadata = metadata[-which(is.na(metadata$CFU) == TRUE),]

# remove samples with high variation in colony count estimates (CV)
relabund = relabund[,-which(metadata$cv > 1.1)]
metadata = metadata[-which(metadata$cv > 1.1),]

# convert the relative abundance data into absolute abundances using the colony count data
absolute = sweep(x = relabund, MARGIN = 2, STATS = metadata$CFU, FUN = "*")
################################################################################

# make an average version of the absolute data
################################################################################
avg_abs = lapply(unique(substr(metadata$Community, 1, nchar(metadata$Community)-1)), function(x){
  if(ncol(as.data.frame(absolute[,grep(x, colnames(absolute))])) > 1){ # if there are replicates...
    rowMeans(absolute[,grep(x, colnames(absolute))])} else { # take the average of each row
      absolute[,grep(x, colnames(absolute))] } # and if not, just use the single sample
}) %>% do.call(cbind.data.frame,.)
colnames(avg_abs) = unique(substr(metadata$Community, 1, nchar(metadata$Community)-1))

# make a binary version of that too
avg_abs_bin = as.matrix(avg_abs)
avg_abs_bin[which(avg_abs_bin > 0)] = 1
################################################################################

# for each community, identify communities it was a compositional subset of
################################################################################
# remove samples with identical compositions 
obs_structures = avg_abs_bin[,!duplicated(as.list(as.data.frame(avg_abs_bin)))]

substructures = list()
for(i in 1:length(obs_structures[1,])){ # for every observed structure...
  # if that focal structure is a subset of another community structure, make record of that
  if(any(apply(obs_structures[,-i], 2, function(x){ all(names(which(obs_structures[,i] > 0)) %in% names(which(x > 0)) == TRUE)}) == 1)){
    substructures[[i]] = names(which(apply(obs_structures[,-i], 2, function(x){ all(names(which(obs_structures[,i] > 0)) %in% names(which(x > 0)) == TRUE)}) == 1))
    names(substructures)[i] = colnames(obs_structures)[i]
  }
}
rm(i)
substructures = substructures[(unlist(lapply(substructures, length)) > 0)] 

# find the paired substructures (that vary by a single isolate)
substructure_pairs = list()
for(i in 1:length(substructures)){ # for each structure that is a substructure of another structure...
  temp = obs_structures[,unlist(c(names(substructures)[i], substructures[i]))]
  if(any((colSums(temp)[-1] == (colSums(temp)[1]+1)) == TRUE)){ # if there is a structure that only has one more isolate present, make record of that
    substructure_pairs[[i]] = names(which(colSums(temp)[-1] == (colSums(temp)[1]+1)))
    names(substructure_pairs)[i] = names(substructures)[i]
  }
}  
rm(i,temp)
substructure_pairs = substructure_pairs[(unlist(lapply(substructure_pairs, length)) > 0)] 

# expand substructure pairs so that list elements with multiple values are split into multiple list elements
substructure_pairs_exp = lapply(substructure_pairs, function(x){as.list(c(x))}) %>% unlist() %>% as.list()

# just cleanin' house...
rm(obs_structures,substructures)
################################################################################

# make plotting objects from the absolute abundance data
################################################################################
# make plotting objects
abs_plot = melt(as.matrix(absolute))[,c(2,1,3)]
colnames(abs_plot) = c("sample","Isolate","Relative_Abundance")
abs_plot = abs_plot[-which(abs_plot$Relative_Abundance == 0),]

# add taxonomy information into the plotting df
abs_plot = merge(abs_plot, metadata, by = "sample")
abs_plot$taxonomy = unlist(lapply(abs_plot$Isolate, function(x){taxonomy$taxonomy[grep(x, taxonomy$isolate)]}))
abs_plot$Isolate = as.character(abs_plot$Isolate)
################################################################################

# calculate population-level and per-capita interactions
################################################################################
names = unlist(lapply(names(substructure_pairs), function(x){rep(x, length(grep(x, names(substructure_pairs_exp))))}))
results = list()
for(i in 1:length(substructure_pairs_exp)){ # for every nested pair varying by only a single isolate...
  
  index = unlist(c(names[i], substructure_pairs_exp[i])) %>% # get the names of the communities associated with the focal structure and the structures for which it is a substructure
    lapply(., function(x){grep(x, abs_plot$sample)}) %>% unlist() # and then grep those from the colnames of the data
  temp = abs_plot[index,]
  temp$Community = substr(temp$Community, 1, nchar(temp$Community)-1)  # a minor annoyance for the sake of convenience
  
  comm = names[i] # useful indexing variable
  
  results[[i]] = lapply(unique(temp$Isolate[which(temp$Community == comm)]), function(x){
    data.frame(
      samples = paste0(names(substructure_pairs_exp)[i],"_in_",substructure_pairs_exp[[i]]),
      comm_sub = names[i], # the "substructure" sample - i.e., the lower-richness context
      comm_str = gsub(".*_in_","", paste0(names(substructure_pairs_exp)[i],"_in_",substructure_pairs_exp[[i]])), # the "structure" sample - i.e., the higher-richness context
      n_sub = sum(avg_abs_bin[,names[i]]), # "substructure" richness
      n_str = sum(avg_abs_bin[,substructure_pairs_exp[[i]]]), # "structure" richness
      isolate = x, # focal isolate
      substructure = mean(temp$Relative_Abundance[(temp$Isolate == x & temp$Community == comm)]), # focal isolate "substructure" abundance
      structure = mean(temp$Relative_Abundance[(temp$Isolate == x & temp$Community != comm)]), # focal isolate "structure" abundance
      total_sub = sum(avg_abs[,names[i]]), # total density in the "substructure"
      total_str = sum(avg_abs[,substructure_pairs_exp[[i]]]), # total density in the "structure"
      tax = taxonomy$taxonomy[grep(x, taxonomy$isolate)],
      new_isolate = temp$Isolate[which(temp$Community != comm)][!(temp$Isolate[which(temp$Community != comm)] %in% temp$Isolate[which(temp$Community == comm)])] %>% unique()
    )}) %>% do.call(rbind.data.frame, .)
}
rm(i, index, comm, temp,names)
results = do.call(rbind.data.frame, results)

# edit/add some new columns
results$new_tax = sapply(results$new_isolate, function(x){taxonomy$taxonomy[grep(x, taxonomy$isolate)]})
results$new_iso_str = sapply(1:nrow(results), function(x){avg_abs[results$new_isolate[x],results$comm_str[x]]}) # abundance of the new isolate in the structure setting
results$total_diff = results$total_str - results$total_sub # change in total density
results$interaction = paste0(results$new_isolate,"_on_",results$isolate)
results$ratio = results$structure / results$substructure # the population-level interaction
results$diff = (results$structure - results$substructure) # the raw change in abundance
results$scaled = (results$structure - results$substructure) / results$new_iso_str # the per-capita interaction
results$log = log(results$structure / results$substructure) # the log-transform of the population-level interaction
################################################################################

# interactions observed in multiple contexts - comparing interactions when richness contexts changed by 1 isolate (e.g., 1=>2 & 2=>3)
################################################################################
# identify which interactions were observed multiple times
backup = results
#results = backup
temp = results[results$interaction %in% names(which(table(results$interaction) > 1)),]
kev = lapply(unique(temp$interaction), function(x){ # for every interaction...
  # subset to a single interaction
  temp2 = temp[which(temp$interaction == x),]
  # for every observation of that interaction...
  lapply(1:nrow(temp2), function(y){ 
    if(any(temp2$n_sub == temp2$n_sub[y]+1)){ # if there are any n+1 relative to the focal...
      # subset to interactions that were observed in a community with n+1
      temp3 = temp2[which(temp2$n_sub == temp2$n_sub[y]+1),]
      # for every n+1 context...
      lapply(1:nrow(temp3), function(z){ data.frame( # here, "small" references the lower richness context (e.g. 1=>2) and "big" references the paired higher richness context (e.g. 2=>3)
        interaction = temp2$interaction[y],
        focal = temp2$isolate %>% unique(), # the focal isolate
        interactor = temp2$new_isolate %>% unique(), # the interactor isolate
        sm_n_sub = temp2$n_sub[y], # richness in the "small substructure" (from the example above, 1)
        sm_n_str = temp2$n_str[y], # richness in the "small structure" (from the example above, 2)
        big_n_sub = temp3$n_sub[z], # richness in the "big structure" (from the example above, 2)
        big_n_str = temp3$n_str[z], # richness in the "big structure" (from the example above, 3)
        sm_total_str = temp2$total_str[y], # total density in the "small structure" context
        big_total_str = temp3$total_str[z], # total density in the "big structure" context
        total_diff_sm = temp2$total_diff[y], # change in total density in the "small" contexts
        total_diff_big = temp3$total_diff[z], # change in total density in the "big" contexts
        
        focal_sm_sub = temp2$substructure[y], # focal density in the "small substructure"
        focal_sm_str = temp2$structure[y], # focal density in the "small structure"
        interactor_sm_str = temp2$new_iso_str[y], # interactor density in the "small structure"
        
        focal_big_sub = temp3$substructure[z], # focal density in the "big substructure"
        focal_big_str = temp3$structure[z], # focal density in the "big structure"
        interactor_big_str = temp3$new_iso_str[z], # interactor density in the "big structure"
        
        scaled_sm = temp2$scaled[y], # "small" per-capita interaction
        ratio_sm = temp2$ratio[y], # "small" population-level interaction
        log_sm = temp2$log[y], # "small" log-transformed population-level interaction
        diff_sm = temp2$diff[y], # "small" raw change in density
        scaled_big = temp3$scaled[z], # "big" per-capita interaction
        ratio_big = temp3$ratio[z], # "big" population-level interaction
        log_big = temp3$log[z], # "big" log-transformed poulation-level interaction
        diff_big = temp3$diff[z] # "big" raw change in density
      )
      }) %>% do.call(rbind.data.frame, .)
    }
  }) %>% do.call(rbind.data.frame, .)
}) %>% do.call(rbind.data.frame, .)
test = kev

# prune outlier population level interactions by 1SD from the mean
test = test[which(test$ratio_sm < (mean(results$ratio)+sd(results$ratio)) & test$ratio_sm > (mean(results$ratio)-sd(results$ratio))),]
test = test[which(test$ratio_big < (mean(results$ratio)+sd(results$ratio)) & test$ratio_big > (mean(results$ratio)-sd(results$ratio))),]

# for plotting
test$Sign = sapply(1:nrow(test), function(x){if(test$log_sm[x] < 0){"Negative"} else{"Positive"}}) # is the initial interaction +/-?
test$Shift = sapply(1:nrow(test), function(x){if(test$log_big[x] - test$log_sm[x] < 0){"Negative"} else{"Positive"}}) # is the initial interaction +/-?
test$Sign = paste(test$Sign, test$Shift, sep = " to ") # for plotting only
test = test[order(test$log_sm),]
test$y = 1:nrow(test)

# change in strength of population-level interactions
# all interactions
# strength
wilcox.test(x = test$ratio_sm-1, y = test$ratio_big-1, paired = TRUE)
c(median(test$ratio_sm-1), median(test$ratio_big-1))
# absolute strength
wilcox.test(x = abs(test$ratio_sm-1), y = abs(test$ratio_big-1), paired = TRUE)
c(median(abs(test$ratio_sm-1)), median(abs(test$ratio_big-1)))

# comparing strengths between interactions with negative effects in the "small" contexts
wilcox.test(x = (test$ratio_sm[which(test$Sign == "Negative")]), y = (test$ratio_big[which(test$Sign == "Negative")]), paired = TRUE)
c(median(test$ratio_sm[which(test$Sign == "Negative")])-1, median(test$ratio_big[which(test$Sign == "Negative")])-1)
# comparing strengths between interactions with positive effects in the "small" contexts
wilcox.test(x = (test$ratio_sm[which(test$Sign == "Positive")]), y = (test$ratio_big[which(test$Sign == "Positive")]), paired = TRUE)
c(median(test$ratio_sm[which(test$Sign == "Positive")])-1, median(test$ratio_big[which(test$Sign == "Positive")])-1)

# comparing absolute strengths between interactions with negative effects in the "small" contexts
wilcox.test(x = abs(test$ratio_sm[which(test$Sign == "Negative")]-1), y = abs(test$ratio_big[which(test$Sign == "Negative")]-1), paired = TRUE)
c(median(abs(test$ratio_sm[which(test$Sign == "Negative")]-1)), median(abs(test$ratio_big[which(test$Sign == "Negative")]-1)))
# comparing absolute strengths between interactions with positive effects in the "small" contexts
wilcox.test(x = abs(test$ratio_sm[which(test$Sign == "Positive")]-1), y = abs(test$ratio_big[which(test$Sign == "Positive")]-1), paired = TRUE)
c(median(abs(test$ratio_sm[which(test$Sign == "Positive")]-1)), median(abs(test$ratio_big[which(test$Sign == "Positive")]-1)))

# Figure 3a
test$Sign[which(test$Sign == "Negative to Negative")] = "Negative to Negative\n(n = 42)"
test$Sign[which(test$Sign == "Negative to Positive")] = "Negative to Positive\n(n = 117)"
test$Sign[which(test$Sign == "Positive to Negative")] = "Positive to Negative\n(n = 48)"
test$Sign[which(test$Sign == "Positive to Positive")] = "Positive to Positive\n(n = 13)"

ggplot(data = test) + geom_segment(aes(x = ratio_sm-1, xend = ratio_big-1, y = y, yend = y, color = Sign),
                                   size = 0.75, arrow = arrow(angle = 25, type = "open", length = unit(0.08, "inches"))) + ylab("") +
  xlab("population level effects") + theme(axis.text.y = element_blank(), axis.ticks.y = element_blank()) +
  theme(axis.title.x = element_text(size = 16), axis.text.x = element_text(size = 12)) +
  geom_hline(yintercept = 153.5, linetype = 2) + geom_vline(xintercept = 0, linetype = 2) +
  geom_label(x = 0.2, y = 75, label = "Shift in median interaction:\n-0.43 => -0.18, p < 3e-11", size = 3, hjust = 0, color = "#942333") +
  geom_label(x = -0.85, y = 198, label = "Shift in median interaction:\n0.11 => -0.10, p < 2e-7", size = 3, hjust = 0, color = "#6ab7f9") +
  #theme(legend.position = "none") +
  labs(color = "Shift in interaction") +
  scale_color_manual(values = c("#f96a7e","#942333","#6ab7f9","#2b6bff"))

### per-capita interactions
# prune outlier per-capita interactions by 1SD from the mean
test = kev
test = test[which(test$scaled_sm < (mean(results$scaled)+sd(results$scaled)) & test$scaled_sm > (mean(results$scaled)-sd(results$scaled))),]
test = test[which(test$scaled_big < (mean(results$scaled)+sd(results$scaled)) & test$scaled_big > (mean(results$scaled)-sd(results$scaled))),]

# for plotting
test$Sign = sapply(1:nrow(test), function(x){if(test$scaled_sm[x] < 0){"Negative"} else{"Positive"}}) # is the initial interaction +/-?
test$Shift = sapply(1:nrow(test), function(x){if(test$scaled_big[x] - test$scaled_sm[x] < 0){"Negative"} else{"Positive"}}) # is the initial interaction +/-?
test$Sign = paste(test$Sign, test$Shift, sep = " to ") # for plotting only
test = test[order(test$scaled_sm),]
test$y = 1:nrow(test)

# change in strength of per-capita interactions
# all interactions
# strength
wilcox.test(x = test$scaled_sm, y = test$scaled_big, paired = TRUE)
c(abs(median(test$scaled_sm)), median(abs(test$scaled_big)))
# absolute strength
wilcox.test(x = abs(test$scaled_sm), y = abs(test$scaled_big), paired = TRUE)
c(median(abs(test$scaled_sm)), median(abs(test$scaled_big)))

# comparing strengths between interactions with negative effects in the "small" contexts
wilcox.test(x = (test$scaled_sm[which(test$Sign == "Negative")]), y = (test$scaled_big[which(test$Sign == "Negative")]), paired = TRUE)
c(median(test$scaled_sm[which(test$Sign == "Negative")]), median(test$scaled_big[which(test$Sign == "Negative")]))
# comparing strengths between interactions with positive effects in the "small" contexts
wilcox.test(x = (test$scaled_sm[which(test$Sign == "Positive")]), y = (test$scaled_big[which(test$Sign == "Positive")]), paired = TRUE)
c(median(test$scaled_sm[which(test$Sign == "Positive")]), median(test$scaled_big[which(test$Sign == "Positive")]))

# comparing absolute strengths between interactions with negative effects in the "small" contexts
wilcox.test(x = abs(test$scaled_sm[which(test$Sign == "Negative")]), y = abs(test$scaled_big[which(test$Sign == "Negative")]), paired = TRUE)
c(median(abs(test$scaled_sm[which(test$Sign == "Negative")])), median(abs(test$scaled_big[which(test$Sign == "Negative")])))
# comparing absolute strengths between interactions with positive effects in the "small" contexts
wilcox.test(x = abs(test$scaled_sm[which(test$Sign == "Positive")]), y = abs(test$scaled_big[which(test$Sign == "Positive")]), paired = TRUE)
c(median(abs(test$scaled_sm[which(test$Sign == "Positive")])), median(abs(test$scaled_big[which(test$Sign == "Positive")])))    

# Figure 3b
test$Sign[which(test$Sign == "Negative to Negative")] = "Negative to Negative\n(n = 38)"
test$Sign[which(test$Sign == "Negative to Positive")] = "Negative to Positive\n(n = 121)"
test$Sign[which(test$Sign == "Positive to Negative")] = "Positive to Negative\n(n = 55)"
test$Sign[which(test$Sign == "Positive to Positive")] = "Positive to Positive\n(n = 17)"

ggplot(data = test) + geom_segment(aes(x = scaled_sm, xend = scaled_big, y = y, yend = y, color = Sign),
                                   size = 0.75, arrow = arrow(angle = 25, type = "open", length = unit(0.08, "inches"))) + ylab("") +
  xlab("per-capita effects") + theme(axis.text.y = element_blank(), axis.ticks.y = element_blank()) +
  theme(axis.title.x = element_text(size = 16), axis.text.x = element_text(size = 12)) +
  geom_hline(yintercept = 148.5, linetype = 2) + geom_vline(xintercept = 0, linetype = 2) +
  geom_label(x = -4.8, y = 110, label = "Shift in median interaction:\n-0.49 => -0.04, p < 1e-11", size = 3, hjust = 0, color = "#942333") +
  geom_label(x = -4.8, y = 210, label = "Shift in median interaction:\n0.49 => 0.23, p < 9e-6", size = 3, hjust = 0, color = "#6ab7f9") +
  #theme(legend.position = "none") + 
  labs(color = "Shift in interaction") +
  scale_color_manual(values = c("#f96a7e","#942333","#6ab7f9","#2b6bff"))

################################################################################

# density plot of all interactions
################################################################################
# remove interactions that should be pruned from each measure based on distance (1SD) from the mean
results = backup
temp_s = which(results$scaled > (mean(results$scaled)+(1*sd(results$scaled))) | 
                 results$scaled < (mean(results$scaled)-(1*sd(results$scaled))))
temp_r = which(results$ratio > (mean(results$ratio)+(1*sd(results$ratio))) | 
                 results$ratio < (mean(results$ratio)-(1*sd(results$ratio))))
#(nrow(results) - length(c(temp_s, temp_r) %>% unique())) / nrow(results) # what percent of interactions remain?
results = results[-c(temp_s,temp_r) %>% table() %>% {which(. == 2)} %>% names() %>% as.numeric(),] # this only removes interactions observed in both sets
rm(temp_s,temp_r)

# some basic summary stats about the interactions
sum(results$scaled < 0)/nrow(results) # % negative
sum(results$scaled > 0)/nrow(results) # % positive

mean(results$scaled) # mean (per-capita)
median(results$scaled) # median (per-capita)

mean(results$ratio) # mean (population-level)
median(results$ratio)-1 # median (population-level)

# negative interactions were statistically stronger than positive interactions
# population level
c(1-median((results$ratio[which(results$ratio < 1)])),median((results$ratio[which(results$ratio > 1)]))-1)
wilcox.test(x = abs(1-results$ratio[which(results$ratio < 1)]), y = abs(results$ratio[which(results$ratio > 1)]-1))
# per-capita
c(median(abs(results$scaled[which(results$scaled < 0)])),median(abs(results$scaled[which(results$scaled > 0)])))
wilcox.test(x = abs(results$scaled[which(results$scaled < 0)]), y = abs(results$scaled[which(results$scaled > 0)])) # per-capita
  
  # supplemental figure 4a
  results$temp = sapply(results$ratio-1, function(x){if(x < 0){"negative"} else {"positive"}})
  ggplot(data = results, aes(x = temp, y = (abs(ratio-1)))) + geom_boxplot(aes(group = temp), outlier.shape = NA) +
    geom_jitter(size = 1, width = 0.25, height = 0, alpha = 0.5) + 
    ylab("absolute population level effect") + xlab("interaction sign") + 
    scale_y_continuous(trans = log_trans(base = 10)) +
    theme(axis.title.x = element_text(size = 20), axis.title.y = element_text(size = 20), axis.text.x = element_text(size = 15), axis.text.y = element_text(size = 15))

  results$temp = sapply(results$scaled, function(x){if(x < 0){"negative"} else {"positive"}})
  ggplot(data = results, aes(x = temp, y = (abs(scaled)))) + geom_boxplot(aes(group = temp), outlier.shape = NA) +
    geom_jitter(size = 1, width = 0.25, height = 0, alpha = 0.5) + 
    ylab("absolute per-capita effect") + xlab("interaction sign") + 
    scale_y_continuous(trans = log_trans(base = 10)) +
    theme(axis.title.x = element_text(size = 20), axis.title.y = element_text(size = 20), axis.text.x = element_text(size = 15), axis.text.y = element_text(size = 15))
  

# there was a phylogenetic effect
c(median(results$ratio[which(results$tax == results$new_tax)]-1),median(results$ratio[which(results$tax != results$new_tax)]-1))
wilcox.test(x = (results$ratio[which(results$tax == results$new_tax)]-1), y = (results$ratio[which(results$tax != results$new_tax)]-1))

c(median(results$scaled[which(results$tax == results$new_tax)]),median(results$scaled[which(results$tax != results$new_tax)]))
wilcox.test(x = results$scaled[which(results$tax == results$new_tax)], y = results$scaled[which(results$tax != results$new_tax)])

  # supplemental figure 4b
  results$temp = sapply(1:nrow(results), function(x){if(results$tax[x] == results$new_tax[x]){"intra-genus"} else {"inter-genus"}})
  ggplot(data = results, aes(x = temp, y = (ratio-1))) + geom_boxplot(aes(group = temp), outlier.shape = NA) +
    geom_jitter(size = 1, width = 0.25, height = 0, alpha = 0.5) + 
    ylab("population level effect") + xlab("") + 
    scale_y_continuous(trans = pseudo_log_trans(base = 10)) +
    theme(axis.title.x = element_text(size = 20), axis.title.y = element_text(size = 20), axis.text.x = element_text(size = 15), axis.text.y = element_text(size = 15))
  
  ggplot(data = results, aes(x = temp, y = scaled)) + geom_boxplot(aes(group = temp), outlier.shape = NA) +
    geom_jitter(size = 1, width = 0.25, height = 0, alpha = 0.5) + 
    ylab("per-capita effect") + xlab("") + 
    scale_y_continuous(trans = pseudo_log_trans(base = 10)) +
    theme(axis.title.x = element_text(size = 20), axis.title.y = element_text(size = 20), axis.text.x = element_text(size = 15), axis.text.y = element_text(size = 15))


# Figure 2B&C
# remove interactions that should be pruned from the population level interactions
results = backup # need to reset this...
results = results[-which(results$ratio > (mean(results$ratio)+sd(results$ratio)) | 
                           results$ratio < (mean(results$ratio)-sd(results$ratio))),]

ggplot(data = results, aes(x = log)) + geom_density(aes(y = ..scaled..), fill = brewer.pal(n = 4, name = "Set2")[1], alpha = 0.4) + 
  xlab("(ln) population level effect") + ylab("") +
  geom_vline(xintercept = median(results$log), linetype = "dashed", color = brewer.pal(n = 4, name = "Dark2")[1], size = 0.75) + 
  theme(axis.title.x = element_text(size = 16), axis.text.x = element_text(size = 12), axis.text.y = element_text(size = 12)) +
  geom_vline(xintercept = 0, linetype = 3)

ggplot(data = results, aes(x = log)) + geom_histogram(fill = brewer.pal(n = 4, name = "Set2")[1], alpha = 0.4, bins = 28, col = "black") + 
  xlab("(ln) population level effect") + ylab("") +
  geom_vline(aes(xintercept = median(log), color = "median"), linetype = "dashed",  size = 0.75) + 
  theme(axis.title.x = element_text(size = 16), axis.text.x = element_text(size = 12), axis.text.y = element_text(size = 12)) +
  geom_vline(xintercept = 0, linetype = 3) + scale_color_manual(name = "", values = (median = brewer.pal(n = 4, name = "Dark2")[1]))

lm(data = results, formula = "ratio ~ new_iso_str") %>% summary()

# remove interactions that should be pruned from the per-capita interactions
results = backup # need to reset this...
results = results[-which(results$scaled > (mean(results$scaled)+sd(results$scaled)) | 
                           results$scaled < (mean(results$scaled)-sd(results$scaled))),]

ggplot(data = results, aes(x = scaled)) + geom_density(aes(y = ..scaled..), fill = brewer.pal(n = 4, name = "Set2")[1], alpha = 0.4) + 
  xlab("per-capita effect") + ylab("") + 
  geom_vline(xintercept = median(results$scaled), linetype = "dashed", color = brewer.pal(n = 4, name = "Dark2")[1], size = 0.75) + 
  theme(axis.title.x = element_text(size = 16), axis.text.x = element_text(size = 12), axis.text.y = element_text(size = 12)) +
  geom_vline(xintercept = 0, linetype = 3)

ggplot(data = results, aes(x = scaled)) + geom_histogram(fill = brewer.pal(n = 4, name = "Set2")[1], alpha = 0.4, bins = 28, col = "black") + 
  xlab("per-capita effect") + ylab("") +
  geom_vline(aes(xintercept = median(scaled), color = "median"), linetype = "dashed",  size = 0.75) + 
  theme(axis.title.x = element_text(size = 16), axis.text.x = element_text(size = 12), axis.text.y = element_text(size = 12)) +
  geom_vline(xintercept = 0, linetype = 3) + scale_color_manual(name = "", values = (median = brewer.pal(n = 4, name = "Dark2")[1]))


results = backup
################################################################################

# how does total/individual density correlate with richness?
################################################################################
# Figure 4a - total density x richness
temp = data.frame(sample = colnames(absolute), richness = apply(absolute, 2, function(x){length(which(x > 0))}) %>% as.numeric(), density = colSums(absolute))

ggplot(data = temp, aes(x = richness, y = log10(density))) + geom_boxplot(aes(group = richness), outlier.shape = NA) +
  geom_jitter(size = 1, width = 0.25, height = 0, alpha = 0.5) + 
  ylab(expression(log[10]~total~density)) + xlab("final richness") + 
  theme(axis.title.x = element_text(size = 20), axis.title.y = element_text(size = 20), axis.text.x = element_text(size = 15), axis.text.y = element_text(size = 15))

cor.test(x = temp$richness, y = log(temp$density))

# Figure 4b - individual density x richness
temp = lapply(temp$sample, function(x){
  data.frame(temp[x,], isolate = rownames(absolute), indiv = absolute[,x])
}) %>% do.call(rbind.data.frame, .)
temp = temp[which(temp$indiv != 0),]
temp$tax = sapply(temp$isolate, function(x){taxonomy$name[grep(x, taxonomy$isolate)]})

ggplot(data = temp, aes(x = richness, y = log10(indiv))) + geom_boxplot(aes(group = richness), outlier.shape = NA) +
  geom_jitter(size = 1, width = 0.25, height = 0, alpha = 0.25) + 
  ylab(expression(log[10]~estimated~isolate~density)) + xlab("final richness") + ylim(c(2.9,6.5)) +
  theme(axis.title = element_text(size = 20), axis.text = element_text(size = 15)) +
  geom_text(x = 1, y = 6.5, label = "a", size = 6) +
  geom_text(x = 2, y = 6.5, label = "b", size = 6) +
  geom_text(x = 3, y = 6.5, label = "c", size = 6) +
  geom_text(x = 4, y = 6.5, label = "cd", size = 6) +
  geom_text(x = 5, y = 6.5, label = "d", size = 6) +
  geom_text(x = 6, y = 6.5, label = "cd", size = 6) +
  geom_text(x = 7, y = 6.5, label = "cd", size = 6)

aov(data = temp, formula = log(indiv) ~ (richness)) %>% summary()
pairwise.t.test(x = log(temp$indiv), g = temp$richness)

# Supplementary Figure 4 - individual density x richness (by isolate)
  # which isolates have statistical support for displaying a negative correlation with richness?
  corr_summary = lapply(unique(temp$isolate), function(x){ # for each isolate, test correlation between richness and estimated density
    subset = temp[grep(x, temp$isolate),]
    
    if(length(unique(subset$richness)) >= 3){ # if there are atleast three observed richnesses...
      data.frame(
        isolate = unique(subset$isolate),
        p = cor.test(x = subset$richness, y = log(subset$indiv))[[3]], # the p-value      
        rho = cor.test(x = subset$richness, y = log(subset$indiv))[[4]]
      ) }  
  }) %>% do.call(rbind.data.frame,.)
  corr_summary$corrected = corr_summary$p * nrow(corr_summary) # correct for multiple testing
  
  # how many isolates had significant correlations with richness and how many were negative?
  which(corr_summary$corrected < 0.05) %>% length()
  which(corr_summary$corrected < 0.05 & corr_summary$rho < 0) %>% length() # all significant correlations were negative

  # plot
  temp$key = sapply(temp$isolate, function(x){ if(x %in% corr_summary$isolate[which(corr_summary$corrected < 0.05 & corr_summary$rho < 0)]){
    x } else { NA } })
  ggplot(data = temp, aes(x = as.factor(richness), y = log10(indiv), color = key)) + 
    geom_boxplot(aes(group = as.factor(richness))) +
    geom_jitter(size = 1, width = 0.25, height = 0, alpha = 0.5) +
    ylab("(log10) estimated isolate density") + xlab("final richness") + facet_wrap(~tax, scales = "free") +
    theme(legend.position = "none") + 
    theme(axis.title = element_text(size = 20), axis.text = element_text(size = 12), strip.text.x = element_text(size = 8))
    
################################################################################

# how did change in total abundance vary across different richness contexts?
################################################################################
# remove replicated data
results$shift = paste(results$n_sub, results$n_str, sep = "->") # the richness contexts
tempkev = results[,c("interaction","total_diff","n_str","shift")] %>% distinct(., paste(total_diff,shift), .keep_all = TRUE)
tempkev = tempkev[-which(tempkev$shift == "5->6" | tempkev$shift == "6->7"),] # remove shifts with low n (5->6, 6->7)

# Figure 4c
ggplot(data = tempkev, aes(x = shift, y = log10(abs(total_diff)))) + geom_boxplot(aes(group = shift), outlier.shape = NA) +
  geom_jitter(width = 0.25, height = 0, alpha = 0.5) + 
  xlab("richness contexts") + ylab(expression(log[10]~absolute~change~to~total~density)) +
  theme(axis.title = element_text(size = 20), axis.text = element_text(size = 15))

cor.test(x = tempkev$n_str, y = abs(tempkev$total_diff))
rm(tempkev)
################################################################################

# linear modelling
################################################################################
# Table 1 - modelling the effect of an interaction by emergent community properties (total change and richness context)

# remove interactions that should be pruned from each measure based on distance (1SD) from the mean
results = backup
  temp_s = which(results$scaled > (mean(results$scaled)+(1*sd(results$scaled))) | 
                   results$scaled < (mean(results$scaled)-(1*sd(results$scaled))))
  temp_r = which(results$ratio > (mean(results$ratio)+(1*sd(results$ratio))) | 
                   results$ratio < (mean(results$ratio)-(1*sd(results$ratio))))
  results = results[-c(temp_s,temp_r) %>% table() %>% {which(. == 2)} %>% names() %>% as.numeric(),] # this only removes interactions observed in both sets
  rm(temp_s,temp_r)
  
results$shift = paste(results$n_sub, results$n_str, sep = "->")

model = lm(data = results, formula = "diff ~ shift") # n-context
model = lm(data = results, formula = "diff ~ total_diff") # total change 
model = lm(data = results, formula = "diff ~ shift * total_diff") # n-context + total change + interaction
summary(model)
qqPlot(model$residuals)


# Supplementary table 2 - how does explanatory power of the change in total abundance vary across specific richness contexts?
  context = results[which(results$shift == "1->2"),]
  model = lm(data = context, formula = "diff ~ total_diff") # n-context + total change
  summary(model) 
  context = results[which(results$shift == "2->3"),]
  model = lm(data = context, formula = "diff ~ total_diff") # n-context + total change
  summary(model) 
  context = results[which(results$shift == "3->4"),]
  model = lm(data = context, formula = "diff ~ total_diff") # n-context + total change
  summary(model) 
  context = results[which(results$shift == "4->5"),]
  model = lm(data = context, formula = "diff ~ total_diff") # n-context + total change
  summary(model) 
  context = results[which(results$shift == "5->6"),]
  model = lm(data = context, formula = "diff ~ total_diff") # n-context + total change
  summary(model) 
  context = results[which(results$shift == "6->7"),]
  model = lm(data = context, formula = "diff ~ total_diff") # n-context + total change
  summary(model) 


# Table 2 - modelling the predictive power of interactions between contexts differing in richness context by a single community member
  # Specifically, predict the effect of an interaction in a "big" context (i.e., higher richness context) based on the richness context
  # ("shift), the change in total density of the "big" context ("total_diff_big", akin to "total_diff" above), and the interaction effect
  # (i.e., change in focal isolate abundance) from the "small" context ("diff_sm")

# same code from "interactions observed in multiple contexts" section above
temp = results[results$interaction %in% names(which(table(results$interaction) > 1)),] 
kev = lapply(unique(temp$interaction), function(x){ # for every interaction...
  # subset to a single interaction
  temp2 = temp[which(temp$interaction == x),]
  # for every observation of that interaction...
  lapply(1:nrow(temp2), function(y){ 
    if(any(temp2$n_sub == temp2$n_sub[y]+1)){ # if there are any n+1 relative to the focal...
      # subset to interactions that were observed in a community with n+1
      temp3 = temp2[which(temp2$n_sub == temp2$n_sub[y]+1),]
      # for every n+1 context...
      lapply(1:nrow(temp3), function(z){ data.frame( # here, "small" references the lower richness context (e.g. 1=>2) and "big" references the paired higher richness context (e.g. 2=>3)
        interaction = temp2$interaction[y],
        focal = temp2$isolate %>% unique(), # the focal isolate
        interactor = temp2$new_isolate %>% unique(), # the interactor isolate
        sm_n_sub = temp2$n_sub[y], # richness in the "small substructure" (from the example above, 1)
        sm_n_str = temp2$n_str[y], # richness in the "small structure" (from the example above, 2)
        big_n_sub = temp3$n_sub[z], # richness in the "big structure" (from the example above, 2)
        big_n_str = temp3$n_str[z], # richness in the "big structure" (from the example above, 3)
        sm_total_str = temp2$total_str[y], # total density in the "small structure" context
        big_total_str = temp3$total_str[z], # total density in the "big structure" context
        total_diff_sm = temp2$total_diff[y], # change in total density in the "small" contexts
        total_diff_big = temp3$total_diff[z], # change in total density in the "big" contexts
        
        focal_sm_sub = temp2$substructure[y], # focal density in the "small substructure"
        focal_sm_str = temp2$structure[y], # focal density in the "small structure"
        interactor_sm_str = temp2$new_iso_str[y], # interactor density in the "small structure"
        
        focal_big_sub = temp3$substructure[z], # focal density in the "big substructure"
        focal_big_str = temp3$structure[z], # focal density in the "big structure"
        interactor_big_str = temp3$new_iso_str[z], # interactor density in the "big structure"
        
        scaled_sm = temp2$scaled[y], # "small" per-capita interaction
        ratio_sm = temp2$ratio[y], # "small" population-level interaction
        log_sm = temp2$log[y], # "small" log-transformed population-level interaction
        diff_sm = temp2$diff[y], # "small" raw change in density
        scaled_big = temp3$scaled[z], # "big" per-capita interaction
        ratio_big = temp3$ratio[z], # "big" population-level interaction
        log_big = temp3$log[z], # "big" log-transformed poulation-level interaction
        diff_big = temp3$diff[z] # "big" raw change in density
      )
      }) %>% do.call(rbind.data.frame, .)
    }
  }) %>% do.call(rbind.data.frame, .)
}) %>% do.call(rbind.data.frame, .)
kev$shift = paste(kev$big_n_sub,kev$big_n_str, sep = "->") 

model = lm(data = kev, formula = "diff_big ~ shift") # n-context
model = lm(data = kev, formula = "diff_big ~ total_diff_big") # total change (in the larger richness context)
model = lm(data = kev, formula = "diff_big ~ diff_sm") # interaction effect (focal isolate density change) in the "small" context
model = lm(data = kev, formula = "diff_big ~ total_diff_big + diff_sm") # total density change ("big") + focal density change ("small")
summary(model)
qqPlot(model$residuals)
ggplot(data = kev, aes(x = total_diff_big, y = diff_sm)) + geom_point() + geom_smooth(method = "lm")
cor.test(kev$diff_sm, kev$total_diff_big) # and they aren't correlated, so they should be good independent variables


# Supplementary Table 3 - modelling the predictive power of interactions across any richness contexts
# e.g., 1=>2 & 3=>4, whereas above it was only contexts differing by one - 1=>2 & 2=>3

# code akin to "kev" above, except comparing an interaction observed across any richness contexts
test = lapply(unique(temp$interaction), function(x){ # for every interaction...
  # subset to a single interaction
  temp2 = temp[which(temp$interaction == x),]
  # for every observation of that interaction...
  lapply(1:nrow(temp2), function(y){ 
    
    # subset the non-focal interaction contexts
    temp3 = temp2[-y,]
    # for every other context...
    lapply(1:nrow(temp3), function(z){ 
      samples_temp = c(temp2$samples[y],temp3$samples[z])[order(c(temp2$samples[y],temp3$samples[z]))] # temporary but useful reference
      data.frame( 
        interaction = temp2$interaction[y],
        samples = paste(samples_temp[1], samples_temp[2], sep = "-"),
        focal = temp2$isolate %>% unique(),
        interactor = temp2$new_isolate %>% unique(),
        sm_n_sub = temp2$n_sub[y],
        sm_n_str = temp2$n_str[y],
        big_n_sub = temp3$n_sub[z],
        big_n_str = temp3$n_str[z],
        total_diff_sm = temp2$total_diff[y],
        total_diff_big = temp3$total_diff[z],
        
        focal_sm_sub = temp2$substructure[y],
        focal_sm_str = temp2$structure[y],
        interactor_sm_str = temp2$new_iso_str[y],
        
        focal_big_sub = temp3$substructure[z],
        focal_big_str = temp3$structure[z],
        interactor_big_str = temp3$new_iso_str[z],
        
        scaled_sm = temp2$scaled[y],
        ratio_sm = temp2$ratio[y],
        log_sm = temp2$log[y],
        diff_sm = temp2$diff[y],
        scaled_big = temp3$scaled[z],
        ratio_big = temp3$ratio[z],
        log_big = temp3$log[z],
        diff_big = temp3$diff[z]
      )
    }) %>% do.call(rbind.data.frame, .)
    
  }) %>% do.call(rbind.data.frame, .)
}) %>% do.call(rbind.data.frame, .)
test = test %>% distinct(., samples, .keep_all = TRUE)

model = lm(data = test, formula = "diff_big ~ total_diff_big") # total change (in the larger richness context)
model = lm(data = test, formula = "diff_big ~ diff_sm") # interaction effect (focal isolate density change) in the "small" context
model = lm(data = test, formula = "diff_big ~ total_diff_big + diff_sm") # total density change ("big") + focal density change ("small")
summary(model)

################################################################################
