# Supplementary material for: Richness and density jointly determine context dependence in bacterial interactions
Source: iScience. 2023 Dec 7;27(1):108654. doi: 10.1016/j.isci.2023.108654 (PMC10770726; doi:10.1016/j.isci.2023.108654)
Supplement: Methods S2. Table reporting details of the bacterial strains used in this study, STAR Methods [file mmc3.csv]

name	included in followup communities	genome_length (bp)	num_contigs	N50	GC_content	percent_completion	percent_redundancy	Kingdom	Phylum	Class	Order	Family	Genus
CFBP2214_S67	1	5577436	33	662387	59.06057201	100	0	Bacteria	Proteobacteria	Alphaproteobacteria	Rhizobiales	Rhizobiaceae	Agrobacterium
fls2-241-TYG-188a_S156	1	5347584	16	1492510	57.11850076	100	0	Bacteria	Proteobacteria	Alphaproteobacteria	Rhizobiales	Rhizobiaceae	Agrobacterium
lyk4-40-TYG-31_S151	1	5137870	25	466280	57.4896471	100	1.408450704	Bacteria	Proteobacteria	Alphaproteobacteria	Rhizobiales	Rhizobiaceae	Agrobacterium
efr-133-R2A-120_S25	1	5124622	81	124276	63.69747499	98.5915493	1.408450704	Bacteria	Actinobacteriota	Actinobacteria	Actinomycetales	Micrococcaceae	Arthrobacter
efr-133-R2A-63_S85	0	4425045	59	134882	63.94796013	98.5915493	1.408450704	Bacteria	Actinobacteriota	Actinobacteria	Actinomycetales	Micrococcaceae	Arthrobacter
efr-133-TYG-118_S22	0	5279483	50	176600	63.61612148	98.5915493	5.633802817	Bacteria	Actinobacteriota	Actinobacteria	Actinomycetales	Micrococcaceae	Arthrobacter
efr-133-TYG-120_S21	0	4970673	55	159873	63.65107158	98.5915493	1.408450704	Bacteria	Actinobacteriota	Actinobacteria	Actinomycetales	Micrococcaceae	Arthrobacter
fls2-241-R2A-200_S19	1	3813896	27	255168	62.56125829	100	0	Bacteria	Actinobacteriota	Actinobacteria	Actinomycetales	Micrococcaceae	Arthrobacter
lyk4-R2A-2_S134	1	3638498	19	764156	42.01882098	100	0	Bacteria	Firmicutes	Bacilli	Bacillales	Bacillaceae	Bacillus
MEB006b_S157	1	2943144	11	455680	66.28161272	100	0	Bacteria	Proteobacteria	Alphaproteobacteria	Caulobacterales	Caulobacteraceae	Brevundimonas
lyk4-R2A-23_S48	0	7707676	60	202001	66.58600518	100	2.816901408	Bacteria	Proteobacteria	Gammaproteobacteria	Burkholderiales	Burkholderiaceae	Burkholderia
MEB011_S37	0	3658679	20	352868	70.93787218	100	0	Bacteria	Actinobacteriota	Actinobacteria	Actinomycetales	Microbacteriaceae	Curtobacterium
ME-Dv--P-122a_S32	0	3769316	20	285580	71.12290713	100	0	Bacteria	Actinobacteriota	Actinobacteria	Actinomycetales	Microbacteriaceae	Curtobacterium
efr-133-R2A-84_S152	1	4445808	23	399529	52.91663367	100	0	Bacteria	Proteobacteria	Gammaproteobacteria	Enterobacterales	Enterobacteriaceae	Enterobacter
MEB024_S129	1	4770259	18	465211	54.61317552	100	0	Bacteria	Proteobacteria	Gammaproteobacteria	Enterobacterales	Enterobacteriaceae	Enterobacter
ME-P-080_S24	0	3275705	11	588193	71.50137128	100	2.816901408	Bacteria	Actinobacteriota	Actinobacteria	Actinomycetales	Microbacteriaceae	Frigoribacterium
fls2-241-R2A-40a_S122	0	3753110	4	3749333	69.48913712	98.5915493	1.408450704	Bacteria	Actinobacteriota	Actinobacteria	Actinomycetales	Microbacteriaceae	Leifsonia
ME-Dv--P-043b_S39	0	4411491	50	171549	66.1977777	100	1.408450704	Bacteria	Proteobacteria	Gammaproteobacteria	Xanthomonadales	Rhodanobacteraceae	Luteibacter
fls2-241-R2A-57_S113	1	5275670	229	35215	36.44085078	100	1.408450704	Bacteria	Firmicutes	Bacilli	Bacillales	Planococcaceae	Lysinibacillus
LMC-P-041_S56	0	3701438	14	543905	67.76925613	100	0	Bacteria	Actinobacteriota	Actinobacteria	Actinomycetales	Microbacteriaceae	Microbacterium
lyk4-40-TSB-66_S53	0	3570227	18	477020	70.26370766	100	0	Bacteria	Actinobacteriota	Actinobacteria	Actinomycetales	Microbacteriaceae	Microbacterium
lyk4-40-TYG-92_S29	0	6170652	34	342268	66.79126598	98.5915493	1.408450704	Bacteria	Actinobacteriota	Actinobacteria	Mycobacteriales	Mycobacteriaceae	Mycolicibacterium
fls2-241-R2A-195_S10	1	5738748	61	187846	65.16967798	100	2.816901408	Bacteria	Proteobacteria	Alphaproteobacteria	Sphingomonadales	Sphingomonadaceae	Novosphingobium
LMC-P-059a_S33	0	3889587	11	597505	69.68980803	100	0	Bacteria	Actinobacteriota	Actinobacteria	Actinomycetales	Microbacteriaceae	Plantibacter
lyk4-40-MEA-4_S41	0	3969825	13	626676	69.49739342	100	0	Bacteria	Actinobacteriota	Actinobacteria	Actinomycetales	Microbacteriaceae	Plantibacter
ME-Dv--P-095_S58	0	4005071	21	458290	69.57567259	100	0	Bacteria	Actinobacteriota	Actinobacteria	Actinomycetales	Microbacteriaceae	Plantibacter
ME-Dv--P-122b_S64	0	3920291	14	374919	69.26850703	100	4.225352113	Bacteria	Actinobacteriota	Actinobacteria	Actinomycetales	Microbacteriaceae	Plantibacter
MEB111_S57	0	6233258	35	311840	72.52295524	98.5915493	5.633802817	Bacteria	Actinobacteriota	Actinobacteria	Actinomycetales	Cellulomonadaceae	Promicromonospora
efr-133-R2A-89_S7	0	4553351	18	526635	66.17189136	98.5915493	1.408450704	Bacteria	Actinobacteriota	Actinobacteria	Actinomycetales	Micrococcaceae	Pseudarthrobacter
fls2-241-R2A-127_S5	0	4696413	59	170107	65.56128768	98.5915493	2.816901408	Bacteria	Actinobacteriota	Actinobacteria	Actinomycetales	Micrococcaceae	Pseudarthrobacter
fls2-241-R2A-168_S45	0	4884402	64	178784	64.35287903	98.5915493	1.408450704	Bacteria	Actinobacteriota	Actinobacteria	Actinomycetales	Micrococcaceae	Pseudarthrobacter
lyk4-40-TYG-27_S50	0	4557169	24	542361	66.19439215	98.5915493	1.408450704	Bacteria	Actinobacteriota	Actinobacteria	Actinomycetales	Micrococcaceae	Pseudarthrobacter
CFBP2511_S1	0	6188923	48	215684	58.61818626	100	1.408450704	Bacteria	Proteobacteria	Gammaproteobacteria	Pseudomonadales	Pseudomonadaceae	Pseudomonas
efr-133-R2A-59_S78	0	6207741	41	223084	58.86348876	100	0	Bacteria	Proteobacteria	Gammaproteobacteria	Pseudomonadales	Pseudomonadaceae	Pseudomonas
efr-133-TYG-103a_S91	1	6115300	51	206697	60.34267006	98.5915493	0	Bacteria	Proteobacteria	Gammaproteobacteria	Pseudomonadales	Pseudomonadaceae	Pseudomonas
efr-133-TYG-23_S107	1	5676264	58	159512	60.725564	100	0	Bacteria	Proteobacteria	Gammaproteobacteria	Pseudomonadales	Pseudomonadaceae	Pseudomonas
efr-133-TYG-5_S79	1	6116959	13	793520	62.11911676	94.36619718	1.408450704	Bacteria	Proteobacteria	Gammaproteobacteria	Pseudomonadales	Pseudomonadaceae	Pseudomonas
fls2-241-R2A-110_S136	1	6839427	53	218702	58.95493739	98.5915493	0	Bacteria	Proteobacteria	Gammaproteobacteria	Pseudomonadales	Pseudomonadaceae	Pseudomonas
fls2-241-TYG-175_S105	1	5975177	64	153260	59.29614682	98.5915493	1.408450704	Bacteria	Proteobacteria	Gammaproteobacteria	Pseudomonadales	Pseudomonadaceae	Pseudomonas
FR229a_S127	1	5926019	46	231831	60.2061584	98.5915493	1.408450704	Bacteria	Proteobacteria	Gammaproteobacteria	Pseudomonadales	Pseudomonadaceae	Pseudomonas
lyk4-40-TSB-59a_S125	1	6355326	26	392868	60.5105097	98.5915493	1.408450704	Bacteria	Proteobacteria	Gammaproteobacteria	Pseudomonadales	Pseudomonadaceae	Pseudomonas
lyk4-R2A-10_S69	1	6325665	30	494191	60.57026972	98.5915493	1.408450704	Bacteria	Proteobacteria	Gammaproteobacteria	Pseudomonadales	Pseudomonadaceae	Pseudomonas
lyk4-R2A-8_S103	1	5480925	44	211405	61.14841099	97.18309859	0	Bacteria	Proteobacteria	Gammaproteobacteria	Pseudomonadales	Pseudomonadaceae	Pseudomonas
lyk4-TYG-107_S51	1	6149173	50	260186	60.09606785	97.18309859	1.408450704	Bacteria	Proteobacteria	Gammaproteobacteria	Pseudomonadales	Pseudomonadaceae	Pseudomonas
MEB105_S97	1	6091259	24	328361	60.34194526	100	0	Bacteria	Proteobacteria	Gammaproteobacteria	Pseudomonadales	Pseudomonadaceae	Pseudomonas
MEJ086_S119	1	5850881	64	164366	62.30292945	100	0	Bacteria	Proteobacteria	Gammaproteobacteria	Pseudomonadales	Pseudomonadaceae	Pseudomonas
MEJ108_S148	0	5910147	87	130449	59.20257418	100	1.408450704	Bacteria	Proteobacteria	Gammaproteobacteria	Pseudomonadales	Pseudomonadaceae	Pseudomonas
ME-P-057_S98	0	5703857	59	159821	60.09596927	98.5915493	0	Bacteria	Proteobacteria	Gammaproteobacteria	Pseudomonadales	Pseudomonadaceae	Pseudomonas
MEB032_S102	0	7154115	67	202086	62.30696842	98.5915493	2.816901408	Bacteria	Actinobacteriota	Actinobacteria	Mycobacteriales	Mycobacteriaceae	Rhodococcus
MEB041_S88	0	4571639	15	1089805	68.48350379	98.5915493	1.408450704	Bacteria	Actinobacteriota	Actinobacteria	Mycobacteriales	Mycobacteriaceae	Rhodococcus
efr-133-TYG-104_S8	0	3849934	38	178207	62.56207404	100	0	Bacteria	Actinobacteriota	Actinobacteria	Actinomycetales	Micrococcaceae	Arthrobacter
fls2-241-R2A-172_S17	0	4473686	27	565181	62.86625058	100	2.816901408	Bacteria	Actinobacteriota	Actinobacteria	Actinomycetales	Micrococcaceae	Arthrobacter
MEB009_S83	0	4281525	28	228093	66.19314559	98.5915493	1.408450704	Bacteria	Actinobacteriota	Actinobacteria	Actinomycetales	Micrococcaceae	Pseudarthrobacter
efr-133-TYG-130_S11	1	7080647	64	245655	67.17836088	100	2.816901408	Bacteria	Proteobacteria	Gammaproteobacteria	Burkholderiales	Burkholderiaceae	Variovorax
fls2-241-TYG-148_S106	1	4965705	32	273625	65.41898901	100	0	Bacteria	Proteobacteria	Gammaproteobacteria	Xanthomonadales	Xanthomonadaceae	Xanthomonas
LMC-A-07_S149	1	4937033	31	289890	65.32382338	100	1.408450704	Bacteria	Proteobacteria	Gammaproteobacteria	Xanthomonadales	Xanthomonadaceae	Xanthomonas
