# Supplementary material for: Richness and density jointly determine context dependence in bacterial interactions
Source: iScience. 2023 Dec 7;27(1):108654. doi: 10.1016/j.isci.2023.108654 (PMC10770726; doi:10.1016/j.isci.2023.108654)
Supplement: Methods S3: Table containing the custom Illumina library indices used in this study, STAR Methods [file mmc4.csv]

Name	p7_flow cell oligos	index	Overlap_PCR1	index revcom
	5'	[i7]	3'
NA701	CAAGCAGAAGACGGCATACGAGAT	AACTCTCG	GTCTCGTGGGCTCGG	CGAGAGTT
NA702	CAAGCAGAAGACGGCATACGAGAT	ACTATGTC	GTCTCGTGGGCTCGG	GACATAGT
NA703	CAAGCAGAAGACGGCATACGAGAT	AGTAGCGT	GTCTCGTGGGCTCGG	ACGCTACT
NA704	CAAGCAGAAGACGGCATACGAGAT	CAGTGAGT	GTCTCGTGGGCTCGG	ACTCACTG
NA705	CAAGCAGAAGACGGCATACGAGAT	CGTACTCA	GTCTCGTGGGCTCGG	TGAGTACG
NA706	CAAGCAGAAGACGGCATACGAGAT	CTACGCAG	GTCTCGTGGGCTCGG	CTGCGTAG
NA707	CAAGCAGAAGACGGCATACGAGAT	GGAGACTA	GTCTCGTGGGCTCGG	TAGTCTCC
NA708	CAAGCAGAAGACGGCATACGAGAT	GTCGCTCG	GTCTCGTGGGCTCGG	CGAGCGAC
NA709	CAAGCAGAAGACGGCATACGAGAT	GTCGTAGT	GTCTCGTGGGCTCGG	ACTACGAC
NA710	CAAGCAGAAGACGGCATACGAGAT	TAGCAGAC	GTCTCGTGGGCTCGG	GTCTGCTA
NA711	CAAGCAGAAGACGGCATACGAGAT	TCATAGAC	GTCTCGTGGGCTCGG	GTCTATGA
NA712	CAAGCAGAAGACGGCATACGAGAT	TCGCTATA	GTCTCGTGGGCTCGG	TATAGCGA
NB701	CAAGCAGAAGACGGCATACGAGAT	AAGTCGAG	GTCTCGTGGGCTCGG	CTCGACTT
NB702	CAAGCAGAAGACGGCATACGAGAT	ATACTTCG	GTCTCGTGGGCTCGG	CGAAGTAT
NB703	CAAGCAGAAGACGGCATACGAGAT	AGCTGCTA	GTCTCGTGGGCTCGG	TAGCAGCT
NB704	CAAGCAGAAGACGGCATACGAGAT	CATAGAGA	GTCTCGTGGGCTCGG	TCTCTATG
NB705	CAAGCAGAAGACGGCATACGAGAT	CGTAGATC	GTCTCGTGGGCTCGG	GATCTACG
NB706	CAAGCAGAAGACGGCATACGAGAT	CTCGTTAC	GTCTCGTGGGCTCGG	GTAACGAG
NB707	CAAGCAGAAGACGGCATACGAGAT	GCGCACGT	GTCTCGTGGGCTCGG	ACGTGCGC
NB708	CAAGCAGAAGACGGCATACGAGAT	GGTACTAT	GTCTCGTGGGCTCGG	ATAGTACC
NB709	CAAGCAGAAGACGGCATACGAGAT	GTATACGC	GTCTCGTGGGCTCGG	GCGTATAC
NB710	CAAGCAGAAGACGGCATACGAGAT	TACGAGCA	GTCTCGTGGGCTCGG	TGCTCGTA
NB711	CAAGCAGAAGACGGCATACGAGAT	TCAGCGTT	GTCTCGTGGGCTCGG	AACGCTGA
NB712	CAAGCAGAAGACGGCATACGAGAT	TCGCTACG	GTCTCGTGGGCTCGG	CGTAGCGA
NC701	caagcagaagacggcatacgagat	acctactg	gtctcgtgggctcgg	cagtaggt
NC702	caagcagaagacggcatacgagat	agcgctat	gtctcgtgggctcgg	atagcgct
NC703	caagcagaagacggcatacgagat	agtctaga	gtctcgtgggctcgg	tctagact
NC704	caagcagaagacggcatacgagat	catgagga	gtctcgtgggctcgg	tcctcatg
NC705	caagcagaagacggcatacgagat	ctagctcg	gtctcgtgggctcgg	cgagctag
NC706	caagcagaagacggcatacgagat	ctctagag	gtctcgtgggctcgg	ctctagag
NC707	caagcagaagacggcatacgagat	gagctcat	gtctcgtgggctcgg	atgagctc
NC708	caagcagaagacggcatacgagat	ggtatgct	gtctcgtgggctcgg	agcatacc
NC709	caagcagaagacggcatacgagat	gtatgacg	gtctcgtgggctcgg	cgtcatac
NC710	caagcagaagacggcatacgagat	tagactga	gtctcgtgggctcgg	tcagtcta
NC711	caagcagaagacggcatacgagat	tcacgatg	gtctcgtgggctcgg	catcgtga
NC712	caagcagaagacggcatacgagat	tcgagctc	gtctcgtgggctcgg	gagctcga
ND701	caagcagaagacggcatacgagat	acctagta	gtctcgtgggctcgg	tactaggt
ND702	caagcagaagacggcatacgagat	acgtacgt	gtctcgtgggctcgg	acgtacgt
ND703	caagcagaagacggcatacgagat	atatcgcg	gtctcgtgggctcgg	cgcgatat
ND704	caagcagaagacggcatacgagat	cacgatag	gtctcgtgggctcgg	ctatcgtg
ND705	caagcagaagacggcatacgagat	cgtatcgc	gtctcgtgggctcgg	gcgatacg
ND706	caagcagaagacggcatacgagat	ctgcgact	gtctcgtgggctcgg	agtcgcag
ND707	caagcagaagacggcatacgagat	gctgtaac	gtctcgtgggctcgg	gttacagc
ND708	caagcagaagacggcatacgagat	ggacgtta	gtctcgtgggctcgg	taacgtcc
ND709	caagcagaagacggcatacgagat	ggtcgtag	gtctcgtgggctcgg	ctacgacc
ND710	caagcagaagacggcatacgagat	taagtctc	gtctcgtgggctcgg	gagactta
ND711	caagcagaagacggcatacgagat	tacacagt	gtctcgtgggctcgg	actgtgta
ND712	caagcagaagacggcatacgagat	ttgacgca	gtctcgtgggctcgg	tgcgtcaa
SA501	AATGATACGGCGACCACCGAGATCTACAC	ATCGTACG	TCGTCGGCAGCGTC	CGTACGAT
SA502	AATGATACGGCGACCACCGAGATCTACAC	ACTATCTG	TCGTCGGCAGCGTC	CAGATAGT
SA503	AATGATACGGCGACCACCGAGATCTACAC	TAGCGAGT	TCGTCGGCAGCGTC	ACTCGCTA
SA504	AATGATACGGCGACCACCGAGATCTACAC	CTGCGTGT	TCGTCGGCAGCGTC	ACACGCAG
SA505	AATGATACGGCGACCACCGAGATCTACAC	TCATCGAG	TCGTCGGCAGCGTC	CTCGATGA
SA506	AATGATACGGCGACCACCGAGATCTACAC	CGTGAGTG	TCGTCGGCAGCGTC	CACTCACG
SA507	AATGATACGGCGACCACCGAGATCTACAC	GGATATCT	TCGTCGGCAGCGTC	AGATATCC
SA508	AATGATACGGCGACCACCGAGATCTACAC	GACACCGT	TCGTCGGCAGCGTC	ACGGTGTC
SB501	AATGATACGGCGACCACCGAGATCTACAC	CTACTATA	TCGTCGGCAGCGTC	TATAGTAG
SB502	AATGATACGGCGACCACCGAGATCTACAC	CGTTACTA	TCGTCGGCAGCGTC	TAGTAACG
SB503	AATGATACGGCGACCACCGAGATCTACAC	AGAGTCAC	TCGTCGGCAGCGTC	GTGACTCT
SB504	AATGATACGGCGACCACCGAGATCTACAC	TACGAGAC	TCGTCGGCAGCGTC	GTCTCGTA
SB505	AATGATACGGCGACCACCGAGATCTACAC	ACGTCTCG	TCGTCGGCAGCGTC	CGAGACGT
SB506	AATGATACGGCGACCACCGAGATCTACAC	TCGACGAG	TCGTCGGCAGCGTC	CTCGTCGA
SB507	AATGATACGGCGACCACCGAGATCTACAC	GATCGTGT	TCGTCGGCAGCGTC	ACACGATC
SB508	AATGATACGGCGACCACCGAGATCTACAC	GTCAGATA	TCGTCGGCAGCGTC	TATCTGAC
SC501	AATGATACGGCGACCACCGAGATCTACAC	ACGACGTG	TCGTCGGCAGCGTC	CACGTCGT
SC502	AATGATACGGCGACCACCGAGATCTACAC	ATATACAC	TCGTCGGCAGCGTC	GTGTATAT
SC503	AATGATACGGCGACCACCGAGATCTACAC	CGTCGCTA	TCGTCGGCAGCGTC	TAGCGACG
SC504	AATGATACGGCGACCACCGAGATCTACAC	CTAGAGCT	TCGTCGGCAGCGTC	AGCTCTAG
SC505	AATGATACGGCGACCACCGAGATCTACAC	GCTCTAGT	TCGTCGGCAGCGTC	ACTAGAGC
SC506	AATGATACGGCGACCACCGAGATCTACAC	GACACTGA	TCGTCGGCAGCGTC	TCAGTGTC
SC507	AATGATACGGCGACCACCGAGATCTACAC	TGCGTACG	TCGTCGGCAGCGTC	CGTACGCA
SC508	AATGATACGGCGACCACCGAGATCTACAC	TAGTGTAG	TCGTCGGCAGCGTC	CTACACTA
SD501	aatgatacggcgaccaccgagatctacac	aagcagca	tcgtcggcagcgtc	tgctgctt
SD502	aatgatacggcgaccaccgagatctacac	acgcgtga	tcgtcggcagcgtc	tcacgcgt
SD503	aatgatacggcgaccaccgagatctacac	cgatctac	tcgtcggcagcgtc	gtagatcg
SD504	aatgatacggcgaccaccgagatctacac	tgcgtcac	tcgtcggcagcgtc	gtgacgca
SD505	aatgatacggcgaccaccgagatctacac	gtctagtg	tcgtcggcagcgtc	cactagac
SD506	aatgatacggcgaccaccgagatctacac	ctagtatg	tcgtcggcagcgtc	catactag
SD507	aatgatacggcgaccaccgagatctacac	gatagcgt	tcgtcggcagcgtc	acgctatc
SD508	aatgatacggcgaccaccgagatctacac	tctacact	tcgtcggcagcgtc	agtgtaga
